# Supplementary material for: Integrated stem cell signature and cytomolecular risk determination in pediatric acute myeloid leukemia
Source: Nat Commun. 2022 Sep 19;13:5487. doi: 10.1038/s41467-022-33244-6 (PMC9485122; doi:10.1038/s41467-022-33244-6)
Supplement: Supplementary file 3 — Source Data [file 41467_2022_33244_MOESM3_ESM.xlsx]

## Sheet: Figure 2j
LSC17
CBFA2T3-GLIS2	NUP98	KMT2A	CBFB-MYH11	RUNX1-RUNX1T1	Other Fusion or None
0.752432	0.361796	-0.236531	0.199694	0.17916	0.205853
0.626754	0.316678	-0.0646108	0.147352	-0.000769138	-0.0993217
0.458253	0.00149373	-0.326426	0.130456	-0.0365267	0.0477017
0.452543	0.355155	-0.0749802	0.100496	-0.0505789	0.413893
0.322569	0.136598	-0.0876939	0.0802913	-0.0543993	0.0299335
0.740682	0.11612	-0.142737	0.0771022	-0.0988638	-0.191557
0.641256	0.197629	-0.032397	0.0746047	-0.110415	-0.00471254
0.560111	0.391444	-0.256795	0.0614219	-0.127356	0.314423
0.533168	0.261438	-0.334822	0.0218183	-0.138994	0.307463
0.519635	0.240844	-0.00510126	0.0122703	-0.1473	0.273401
0.4456	0.204485	-0.138682	0.000963281	-0.171686	0.204574
0.436848	0.185664	-0.131586	0.000490219	-0.176998	0.164263
0.429417	0.124854	0.0414774	-0.0263091	-0.182555	0.163812
0.42805	-0.00340648	0.0269594	-0.0337185	-0.182846	0.1544
0.424917	0.420214	0.0195669	-0.0356811	-0.204932	0.154101
0.390754	0.388677	-0.0178904	-0.0378805	-0.208721	0.147257
0.383694	0.383623	-0.020391	-0.0415415	-0.209575	0.12669
0.371035	0.340904	-0.0232179	-0.0455766	-0.213046	0.0457752
0.359639	0.323992	-0.164935	-0.046149	-0.218176	0.0314264
0.34881	0.315228	-0.191463	-0.0471258	-0.227677	0.0196308
0.25761	0.257576	-0.204235	-0.0541985	-0.231208	-0.08743
0.217521	0.244975	0.125784	-0.055094	-0.233948	-0.142796
0.197664	0.217438	0.0943217	-0.0608631	-0.238074	0.370775
0.192797	0.211613	0.0877259	-0.0638298	-0.238857	0.299755
0.182673	0.175291	0.0719295	-0.0647244	-0.246522	0.253942
0.167891	0.158041	0.058999	-0.0727208	-0.263085	0.229364
0.106801	-0.0137141	0.0448219	-0.0744848	-0.27548	0.224723
0.574804	-0.118787	0.0251635	-0.0759416	-0.281093	0.177257
	-0.203662	-0.0254766	-0.0783347	-0.287696	0.142236
	-0.216388	-0.0283552	-0.083499	-0.287879	0.142023
	0.486318	-0.077221	-0.0860236	-0.291013	0.136034
	0.40366	-0.0800464	-0.0880541	-0.291745	0.0937205
	0.38172	-0.0887562	-0.092134	-0.297635	0.0790779
	0.354171	-0.101755	-0.0978321	-0.29975	0.0711234
	0.339323	-0.112436	-0.102204	-0.304176	0.0627474
	0.312695	-0.119286	-0.108068	-0.315842	0.0482735
	0.290986	-0.137145	-0.110503	-0.316936	0.0407859
	0.2523	-0.152536	-0.11408	-0.333001	0.0158494
	0.241137	-0.155489	-0.115707	-0.340259	-0.0572782
	0.238472	-0.178692	-0.124226	-0.342199	-0.0883752
	0.21401	-0.194283	-0.125274	-0.343573	0.400892
	0.206774	-0.194919	-0.126422	-0.356205	0.325465
	0.205695	-0.270743	-0.126566	-0.359766	0.0235445
	0.178996	-0.221814	-0.128809	-0.366634	0.5057
	0.177487	0.156085	-0.136873	-0.377117	0.396593
	0.170138	-0.172002	-0.136993	-0.377863	0.272005
	0.14734	-0.178953	-0.137903	-0.382745	0.244201
	0.146635	-0.0997932	-0.145271	-0.387294	0.175934
	0.0923696	-0.217629	-0.147307	-0.389888	0.151026
	0.0923321	-0.297212	-0.156529	-0.391787	0.11347
	0.0593516	-0.334779	-0.160804	-0.392686	0.0945052
	0.0448257	-0.277763	-0.168752	-0.406004	-0.0588523
	0.0354715	0.184139	-0.178118	-0.408953	-0.0813377
	0.0137018	0.075156	-0.190093	-0.430662	-0.105073
	-0.0189075	0.0300305	-0.204536	-0.433841	-0.121498
	-0.0518133	-0.0566875	-0.209366	-0.497934	0.166174
	-0.075113	0.394032	-0.218947	0.0154913	-0.261042
	-0.0843088	0.105875	-0.229862	0.0113806	0.569884
	-0.0990525	0.0549575	-0.242429	-0.0767206	0.144275
	-0.129397	-0.154088	-0.269342	-0.1413	0.29518
	-0.178394	-0.206075	0.112013	-0.158131	0.206014
	0.441248	-0.212831	0.0761705	-0.160993	0.181389
	0.366447	-0.215845	0.0571442	-0.165751	0.155583
	0.361999	-0.230317	0.0534961	-0.167039	0.141232
	0.328788	-0.252216	0.00416787	-0.171192	0.137417
	0.299969	-0.333675	-0.0306923	-0.194237	-0.0933811
	0.283669	-0.370714	-0.0333463	-0.194512	0.0727789
	0.274883	-0.377652	-0.0351372	-0.197819	0.172181
	0.252689	-0.430009	-0.035208	-0.200381	0.650803
	0.245163	-0.515276	-0.0384958	-0.200705	0.0570422
	0.236388	0.409754	-0.0452783	-0.202133	0.00720148
	0.227791	0.24216	-0.0531917	-0.206975	0.0103033
	0.223743	0.207323	-0.054063	-0.210226	-0.0328939
	0.216622	0.18093	-0.0559967	-0.216157	0.467505
	0.202274	0.0977905	-0.0697861	-0.221497	0.29429
	0.192586	0.0297263	-0.0733033	-0.222481	0.307058
	0.189115	0.00299929	-0.0734078	-0.240888	0.772654
	0.174346	-0.000671578	-0.0735817	-0.242295	0.615195
	0.167664	-0.0381706	-0.0751857	-0.243992	0.386854
	0.155206	-0.0517045	-0.0803847	-0.246155	0.77619
	0.154071	-0.0993194	-0.0834296	-0.247187	0.736736
	0.151943	-0.104836	-0.0844842	-0.248582	0.406008
	0.139536	-0.104866	-0.0884694	-0.250793	0.396664
	0.126781	-0.191883	-0.090589	-0.253304	0.39589
	0.12586	-0.243367	-0.0914753	-0.254113	0.339681
	0.122094	-0.298843	-0.094864	-0.256052	0.142857
	0.108849	-0.481792	-0.0969154	-0.267818	0.13613
	0.103966	0.603003	-0.0975574	-0.272273	0.126608
	0.100665	0.535438	-0.0979861	-0.278461	0.0357829
	0.0922654	0.311566	-0.0999891	-0.284206	0.634873
	0.0897175	0.310013	-0.106911	-0.2864	0.0161919
	0.0896648	0.293382	-0.107327	-0.288471	0.19001
	0.0875911	0.271997	-0.110662	-0.288494	0.16673
	0.0715637	0.258655	-0.111583	-0.290209	0.166059
	0.0520642	0.25862	-0.111929	-0.290693	-0.0367823
	0.0471107	0.2552	-0.114839	-0.291692	0.170704
	0.0390698	0.254433	-0.115273	-0.294402	0.140497
	0.0356108	0.248622	-0.119934	-0.297791	0.030747
	0.0322831	0.213818	-0.12382	-0.298328	0.00933122
	0.0309098	0.193912	-0.125288	-0.298608	0.00206694
	0.0267853	0.180761	-0.126225	-0.300574	-0.0459748
	0.022027	0.153059	-0.129683	-0.302147	-0.0672377
	0.0159413	0.146059	-0.131886	-0.303814	-0.192968
	-0.0153193	0.140404	-0.132056	-0.30524	-0.331657
	-0.032243	0.127128	-0.134206	-0.305301	0.287292
	-0.0400857	0.126549	-0.134464	-0.306026	0.0165217
	-0.0458265	0.12089	-0.134886	-0.307144	0.0159242
	-0.0700919	0.101715	-0.14097	-0.307516	-0.0207046
	-0.0961305	0.0904909	-0.141969	-0.307756	-0.103039
	-0.103727	0.0836511	-0.144366	-0.311872	-0.24299
	-0.128502	0.058929	-0.1526	-0.312996	0.115725
	-0.17146	0.0573725	-0.155141	-0.314045	0.0881385
	-0.174986	0.0391953	-0.156202	-0.315547	0.41138
	-0.188277	0.0254729	-0.158522	-0.316203	-0.141732
	-0.040037	0.0233429	-0.160615	-0.316408	-0.0192538
	-0.318647	0.0183427	-0.16218	-0.317307	-0.0388125
	-0.126246	0.0107382	-0.163179	-0.31752	-0.123546
	0.215047	0.00443214	-0.16509	-0.318904	-0.13036
	0.224327	0.00189957	-0.165629	-0.322037	-0.192771
		0.00120232	-0.169287	-0.322651	0.713611
		-0.0158367	-0.171524	-0.323243	0.6437
		-0.0469976	-0.173554	-0.324798	0.613775
		-0.0530636	-0.173978	-0.325757	0.596709
		-0.0565147	-0.176236	-0.326884	0.369874
		-0.0581021	-0.178304	-0.327213	0.349447
		-0.0619456	-0.179182	-0.33109	0.256835
		-0.0680566	-0.181171	-0.332743	0.243839
		-0.100612	-0.181514	-0.335094	0.236778
		-0.104377	-0.18215	-0.342284	0.222592
		-0.136621	-0.184321	-0.347679	0.0958869
		-0.137281	-0.185678	-0.349587	0.0596758
		-0.150217	-0.186448	-0.350502	0.0186355
		-0.157159	-0.187003	-0.352038	0.608144
		-0.178821	-0.188998	-0.352124	0.560433
		-0.184672	-0.192931	-0.352765	0.544452
		-0.184708	-0.194911	-0.353385	0.538558
		-0.186208	-0.196273	-0.357377	0.501019
		-0.187919	-0.198977	-0.36003	0.48529
		-0.210203	-0.200084	-0.36262	0.452993
		-0.27111	-0.200803	-0.362688	0.444401
		-0.308794	-0.205146	-0.3646	0.439075
		-0.264902	-0.206565	-0.366045	0.369665
		0.321512	-0.207265	-0.366567	0.342627
		0.203762	-0.207427	-0.366734	0.330771
		0.0244792	-0.209683	-0.367382	0.29757
		0.00291354	-0.21163	-0.368677	0.258445
		-0.160308	-0.218676	-0.36993	0.193015
		-0.349496	-0.226997	-0.372128	0.0985
		0.562049	-0.23318	-0.372512	0.0712311
		0.19432	-0.235631	-0.372611	0.0455946
		0.1501	-0.236234	-0.373497	-0.0441869
		0.0866691	-0.236716	-0.376658	-0.0741426
		0.0160448	-0.248395	-0.377708	0.0745318
		0.00724155	-0.252578	-0.378302	0.00451821
		-0.00651565	-0.25505	-0.378923	0.0257287
		-0.0156952	-0.261865	-0.379322	0.575855
		-0.0254304	-0.267497	-0.381726	0.561449
		-0.0371876	-0.285023	-0.389115	0.543404
		-0.0404159	-0.289871	-0.391264	0.533983
		-0.0523745	-0.302826	-0.39178	0.530922
		-0.103627	-0.306791	-0.393183	0.514633
		-0.106777	-0.325369	-0.394684	0.506799
		-0.11001	-0.345366	-0.395686	0.497882
		-0.130452	-0.351355	-0.396344	0.465632
		-0.137657		-0.396936	0.452297
		-0.178378		-0.397064	0.431639
		-0.207879		-0.398257	0.421994
		-0.285618		-0.399216	0.407532
		-0.412222		-0.401357	0.402749
		0.521971		-0.402197	0.402261
		0.384346		-0.404421	0.360371
		0.364911		-0.405142	0.349455
		0.337001		-0.406225	0.331638
		0.332557		-0.409003	0.325056
		0.325809		-0.411477	0.311125
		0.312887		-0.411995	0.29391
		0.302907		-0.412599	0.271493
		0.295912		-0.414289	0.270299
		0.292536		-0.41668	0.265772
		0.252		-0.417543	0.261683
		0.244981		-0.419745	0.25899
		0.215683		-0.420974	0.257797
		0.204119		-0.423321	0.255807
		0.200224		-0.424526	0.253341
		0.200027		-0.42683	0.251398
		0.18362		-0.43393	0.240917
		0.146785		-0.444885	0.235148
		0.128304		-0.446712	0.219603
		0.125489		-0.450238	0.219298
		0.121505		-0.452221	0.217052
		0.11456		-0.460677	0.216484
		0.104687		-0.46978	0.215227
		0.103342		-0.479798	0.207393
		0.101742		-0.481017	0.194761
		0.08474		-0.481366	0.191277
		0.0821435		-0.482829	0.171298
		0.0765103		-0.489013	0.164505
		0.069902		-0.492877	0.158784
		0.064094		-0.52143	0.147391
		0.0616915		-0.547367	0.146298
		0.0543351		-0.576409	0.146247
		0.0404077		-0.624109	0.141048
		0.0160067			0.140795
		0.00606561			0.139781
		0.000327745			0.137198
		-0.00340327			0.135284
		-0.0063731			0.12246
		-0.00681927			0.11967
		-0.0202734			0.114845
		-0.0329231			0.104609
		-0.034523			0.103658
		-0.0416147			0.103538
		-0.0432645			0.0897627
		-0.0478676			0.0874311
		-0.0704438			0.0840684
		-0.0786232			0.0822035
		-0.0830577			0.0813888
		-0.0900198			0.0801887
		-0.0907967			0.0769895
		-0.0931946			0.0712427
		-0.0950648			0.0694217
		-0.100523			0.0660023
		-0.11145			0.0505927
		-0.117819			0.0500622
		-0.121857			0.0492105
		-0.128344			0.0477018
		-0.128739			0.0472424
		-0.147285			0.045863
		-0.148816			0.0451737
		-0.149319			0.0424615
		-0.156262			0.0387767
		-0.166243			0.0250167
		-0.181794			0.0233969
		-0.183499			0.0226518
		-0.192106			0.0217266
		-0.19924			0.0194301
		-0.199827			0.00281396
		-0.209507			-0.00753964
		-0.211968			-0.0167419
		-0.214756			-0.0189338
		-0.219298			-0.0221134
		-0.230387			-0.0221719
		-0.241205			-0.0281558
		-0.250973			-0.0297942
		-0.25263			-0.0314133
		-0.262351			-0.0325517
		-0.26673			-0.0475461
		-0.274381			-0.0494726
		-0.277159			-0.0531234
		-0.281259			-0.0541125
		-0.282861			-0.0550898
		-0.286717			-0.05624
		-0.292814			-0.0656208
		-0.301095			-0.070133
		-0.306113			-0.0711774
		-0.308242			-0.0744826
		-0.321239			-0.0765621
		-0.440392			-0.0777066
		0.604466			-0.0788624
		0.486523			-0.0894163
		0.407173			-0.0978448
		0.0299268			-0.100768
		0.613888			-0.100793
		0.603655			-0.101443
		0.497017			-0.107975
		0.469693			-0.116632
		0.420793			-0.120289
		0.396893			-0.122882
		0.3939			-0.123309
		0.348281			-0.13005
		0.332259			-0.137024
		0.331466			-0.137622
		0.2928			-0.141795
		0.29047			-0.142756
		0.279647			-0.147643
		0.261171			-0.147793
		0.251214			-0.150068
		0.239618			-0.150525
		0.238831			-0.151613
		0.209601			-0.154443
		0.208247			-0.157298
		0.20429			-0.16092
		0.126158			-0.164399
		0.117706			-0.16708
		0.117269			-0.167775
		0.0934689			-0.170218
		-0.118103			-0.17365
		0.0962987			-0.184499
		0.199906			-0.189652
		-0.0259199			-0.192973
		-0.237371			-0.194175
		-0.258323			-0.195709
		-0.0872377			-0.204044
		0.417726			-0.207367
		-0.122784			-0.217275
		-0.263133			-0.226033
		0.0485899			-0.285034
		-0.208798			-0.286184
		-0.310902			-0.306024
		-0.371189			-0.314796
		0.0584537			-0.320458
		0.0255373			-0.333626
		-0.0553502			-0.392321
		-0.104017			-0.472016
		-0.259298			0.770562
		-0.269033			0.705817
		-0.326812			0.593705
		-0.363325			0.580189
		-0.135617			0.540295
		-0.474234			0.508828
		-0.0945495			0.502582
		-0.42868			0.49268
		-0.152672			0.480746
		0.134173			0.474102
		-0.0167466			0.466042
					0.447454
					0.432027
					0.42135
					0.413352
					0.411933
					0.405
					0.402628
					0.378367
					0.369647
					0.360695
					0.36069
					0.355418
					0.34852
					0.333923
					0.326582
					0.325229
					0.323505
					0.315868
					0.312724
					0.29928
					0.294959
					0.291904
					0.291827
					0.286688
					0.282805
					0.281152
					0.278813
					0.27699
					0.275564
					0.269912
					0.268113
					0.266346
					0.263093
					0.261748
					0.261685
					0.259369
					0.254667
					0.254396
					0.253678
					0.250764
					0.249087
					0.24494
					0.2436
					0.231134
					0.231111
					0.226851
					0.223798
					0.216921
					0.21645
					0.208129
					0.202927
					0.196827
					0.196144
					0.187555
					0.184885
					0.182358
					0.181768
					0.181695
					0.178069
					0.175286
					0.17449
					0.173037
					0.172709
					0.172454
					0.171476
					0.170266
					0.165608
					0.164017
					0.154587
					0.15203
					0.140867
					0.138658
					0.13685
					0.13636
					0.136102
					0.135883
					0.133212
					0.132701
					0.131898
					0.12731
					0.122525
					0.115531
					0.110697
					0.109819
					0.104412
					0.103721
					0.100968
					0.100366
					0.0978385
					0.0960434
					0.0954479
					0.0947423
					0.0910303
					0.0848339
					0.0828305
					0.0783555
					0.0759215
					0.0707655
					0.0706693
					0.0694963
					0.0678543
					0.0677842
					0.0670704
					0.0637575
					0.0611829
					0.0574034
					0.055384
					0.0526832
					0.051949
					0.0506001
					0.0467925
					0.0445565
					0.0432463
					0.0315755
					0.0313446
					0.0313131
					0.0310095
					0.0280526
					0.0277093
					0.0274382
					0.0253715
					0.0242634
					0.0210861
					0.0183812
					0.0180535
					0.0167875
					0.016765
					0.0167634
					0.0132832
					0.00962346
					0.00730975
					0.00320114
					0.00137999
					-0.000275504
					-0.00201672
					-0.00576972
					-0.00834753
					-0.00928889
					-0.012623
					-0.0132656
					-0.0139167
					-0.0144126
					-0.0145212
					-0.0156987
					-0.0166567
					-0.0173084
					-0.0200755
					-0.0261008
					-0.027255
					-0.030529
					-0.0347729
					-0.0353694
					-0.0375126
					-0.0377349
					-0.0393245
					-0.042517
					-0.042603
					-0.0443619
					-0.0457689
					-0.0468343
					-0.049094
					-0.0565683
					-0.0572294
					-0.0574534
					-0.0604361
					-0.0608766
					-0.064051
					-0.0641788
					-0.0643521
					-0.0648787
					-0.067334
					-0.0722402
					-0.073821
					-0.078902
					-0.0813144
					-0.0843013
					-0.0853037
					-0.0853602
					-0.0858756
					-0.0879548
					-0.0886074
					-0.0917974
					-0.0943954
					-0.0946158
					-0.09522
					-0.0962761
					-0.0968211
					-0.0972446
					-0.100799
					-0.101311
					-0.103454
					-0.103882
					-0.104004
					-0.104811
					-0.106948
					-0.110448
					-0.11112
					-0.111516
					-0.115297
					-0.11753
					-0.119762
					-0.120928
					-0.121184
					-0.121352
					-0.123358
					-0.125154
					-0.128355
					-0.128815
					-0.130507
					-0.131173
					-0.131784
					-0.13295
					-0.133092
					-0.13387
					-0.135461
					-0.137023
					-0.137705
					-0.140927
					-0.141308
					-0.141484
					-0.143273
					-0.143901
					-0.14489
					-0.148663
					-0.151321
					-0.153087
					-0.157788
					-0.159156
					-0.159506
					-0.162248
					-0.167666
					-0.168144
					-0.171918
					-0.172094
					-0.17215
					-0.173038
					-0.173636
					-0.174559
					-0.175932
					-0.180434
					-0.182196
					-0.1834
					-0.185254
					-0.186161
					-0.187112
					-0.190242
					-0.194079
					-0.197544
					-0.198679
					-0.200031
					-0.206368
					-0.207167
					-0.2085
					-0.211675
					-0.215137
					-0.215223
					-0.216155
					-0.217222
					-0.219341
					-0.219388
					-0.223691
					-0.225352
					-0.229045
					-0.233036
					-0.235933
					-0.239753
					-0.240499
					-0.240757
					-0.249337
					-0.251357
					-0.251939
					-0.253685
					-0.255686
					-0.256293
					-0.259567
					-0.265414
					-0.266656
					-0.267496
					-0.268078
					-0.277336
					-0.281368
					-0.284752
					-0.291651
					-0.293236
					-0.294592
					-0.295418
					-0.29998
					-0.299984
					-0.302894
					-0.306674
					-0.310758
					-0.312046
					-0.315757
					-0.321767
					-0.324683
					-0.326657
					-0.332016
					-0.333076
					-0.336776
					-0.34009
					-0.341116
					-0.343283
					-0.353236
					-0.392011
					-0.392694
					-0.394795
					-0.405356
					-0.418156
					-0.46141
					-0.463999
					-0.486073
					-0.515502
					-0.0952764
					0.529886
					0.256985
					-0.0614517
					-0.106386
					-0.117308
					0.0982402
					0.0888007
					0.0419041
					-0.0015205
					-0.117104
					-0.183856
					-0.208622
					0.0359021
					0.0901273
					-0.202484
					0.138349
					0.506731
					0.413812
					0.317461
					0.51971
					0.516394
					0.461774
					0.422925
					0.370285
					0.266587
					0.26474
					0.212746
					0.144644
					-0.0335082
					0.0566884
					0.204398
					0.023259
					-0.191622
					0.0758959
					0.0129649
					0.000442884
					-0.255244
					-0.029822
					0.0493424
					-0.0780942
					0.0654009
					0.0745278
					0.394466
					0.290426
					-0.143349
					0.228281
					-0.143234

## Sheet: Figure 3e
LSC46 Variance of Log2 TPM								LSC47 Log2 TPM vs Event t-test
								No Filter	No Filter	RUNX1-RUNX1T1	RUNX1-RUNX1T1	CBFB-MYH11	CBFB-MYH11	KMT2A	KMT2A	NUP98	NUP98	CBFA2T3-GLIS2	CBFA2T3-GLIS2	Other	Other
No Filter	RUNX-RUNX1T1	CBFB-MYH11	KMT2A	NUP98	CBFA2T3-GLIS2	Other		p-value ≤ 0.05	p-value > 0.05	p-value ≤ 0.05	p-value > 0.05	p-value ≤ 0.05	p-value > 0.05	p-value ≤ 0.05	p-value > 0.05	p-value ≤ 0.05	p-value > 0.05	p-value ≤ 0.05	p-value > 0.05	p-value ≤ 0.05	p-value > 0.05
8.73678	2.60585	2.2697	5.01769	7.4058	3.7596	7.76273		5.2821	1.9344	-2.2042	-1.9895	2.1304	1.9639	3.2197	1.9687	-3.2139	1.5582	2.7342	2.3208	2.8103	1.9048
8.0824	0.260669	3.98908	6.41482	9.00352	1.17025	7.09963		5.0175	1.9153	2.1279	-1.956	2.002	1.9602	3.2116	1.9102	-2.5025	-1.227		-2.1211	2.5048	1.7162
3.36533	1.97726	0.962631	1.38307	4.29789	1.73657	3.57947		4.8583	1.8242	-2.0201	-1.9131		1.8064	3.0924	-1.6937		1.1872		-2.0411	2.4785	-1.5281
7.54297	0.797973	1.51524	5.57845	3.32681	0.350215	6.53306		4.4251	1.8177	-1.992	-1.7356		1.7865	3.0515	1.6277		1.1614		-2.3091	2.4514	1.4245
2.79772	1.43481	1.65184	3.43095	3.04226	0.820641	2.29289		4.413	1.4707		-1.5972		1.6288	2.7182	1.4606		1.1285		1.8799	-2.3066	-1.3893
3.36536	1.64167	1.35437	1.65985	1.91483	1.22276	3.01289		4.2998	1.454		-1.5814		1.5542	2.5134	1.1963		1.1208		-1.7421	2.1438	-1.3821
3.15378	1.30091	2.36522	2.06847	2.99097	0.99279	2.78765		-4.2333	-1.3537		1.5256		-1.5256	2.4564	1.1683		1.0764		1.7152	2.0723	1.2811
1.0192	0.0795709	0.482599	0.681353	0.795732	0.307645	0.984391		4.0264	1.2723		1.3619		1.4869	2.4039	1.1216		1.075		-1.7449		-1.271
4.06328	1.09352	1.26679	3.69115	3.63798	1.69981	3.37794		3.9941	-1.2597		1.2716		-1.4526	2.3109	1.0539		-1.0716		-1.7394		1.2084
4.49666	1.35435	1.6056	2.46398	3.63254	0.817532	4.75836		3.3108	-1.2558		1.2149		1.3914	2.234	1.0224		1.0014		1.6317		-1.0843
3.47959	3.00058	3.32836	2.39361	2.04304	0.347713	3.38232		2.9124	1.2039		-1.1885		1.2733	2.176	1.0062		0.95023		-1.5443		0.81985
3.74331	0.33998	1.58675	2.25774	2.73139	0.560237	2.89062		-2.7202	-1.1455		-1.1456		1.2422	2.0343	0.99384		-0.92576		1.4897		0.77108
1.82784	1.08151	0.745542	1.33091	1.7344	0.939669	1.9891		2.6901	-0.97121		-0.96016		1.2037	1.9899	0.97835		0.88432		-1.6345		0.7472
8.77733	0.133877	1.90918	2.40486	2.16801	0.335303	7.45372		2.6665	-0.96585		0.95295		-1.0592		0.95426		0.84069		-1.491		-0.71279
4.23496	0.86182	1.62968	7.10179	2.47001	0.956748	3.25557		2.4965	-0.94371		0.92562		1.0107		0.94471		0.83656		-1.4702		-0.6577
2.66874	0.99307	0.662445	2.04554	2.12991	1.77138	2.03946		-2.3197	0.90554		0.87877		0.94075		0.93569		-0.7995		-1.4515		-0.59448
1.96466	0.804193	0.309444	1.05465	1.4989	1.14503	1.47082		2.1552	0.86411		-0.78902		0.89516		0.92444		0.74941		-1.4106		-0.5614
8.41143	0.0072628	0.186777	5.79536	3.37925	0.0629026	7.42444		1.44757	0.77592		-0.75899		0.79093		0.90491		-0.74282		-1.3161		0.54763
2.34984	1.8514	1.35979	0.335825	2.3088	1.15764	2.21121		3.6522	-0.66971		0.71624		0.78148		-0.79059		-0.74257		-1.1923		0.50153
3.82049	1.00396	1.05924	6.79019	1.59546	0.588845	2.02639		2.74607	0.60017		-0.70488		-0.7763		0.78072		0.6498		-1.2112		-0.49512
1.89394	1.55464	1.02807	1.47232	2.29979	0.727292	1.93948		2.3128	0.56435		-0.68796		-0.76423		0.63021		0.64486		-1.3285		-0.44889
3.79425	1.23861	1.11387	2.06494	2.59581	2.19262	3.01276		2.27026	-0.52154		-0.58964		0.7647		0.62676		-0.62761		-1.0598		0.40264
3.5694	0.569007	1.06026	1.89268	4.38239	1.05005	3.21968		3.98947	0.42302		-0.58869		0.65665		0.5872		-0.59434		-1.0663		0.35808
1.27445	1.05752	1.00359	1.1699	1.60193	0.967999	1.16587		2.23472	-0.32259		-0.50667		0.64886		0.47341		-0.5395		0.89686		0.31266
3.56334	1.27356	0.710087	3.44716	3.48684	2.1768	2.886		2.78132	-0.30982		-0.48067		-0.59649		-0.47339		0.40009		0.85255		0.31112
1.23373	0.406509	0.374385	0.798396	1.24361	0.501295	1.56541		1.37969	-0.28663		-0.41257		0.46973		-0.46129		-0.38096		-0.71609		-0.2786
1.60792	1.13979	0.467726	1.03647	1.14169	0.903375	1.49396		2.76877	-0.089869		0.40831		0.45728		0.43125		-0.37976		-0.79371		0.27348
1.65491	0.0277121	2.60743	0.830852	0.66533	0.0876275	1.28107		1.2532	-0.034482		-0.39404		-0.45128		0.41558		0.32376		-0.74507		-0.27242
1.84818	0.979496	0.63513	1.95806	1.55904	1.30883	1.65852		2.10648	0.018688		-0.39188		0.44203		0.324		-0.32242		-0.71855		0.26095
1.44757	1.07973	0.83449	1.64224	1.24392	1.09966	1.32154		2.32436	1.07973		-0.30933		-0.38238		-0.29045		0.30529		0.69867		0.22734
3.6522	0.0376021	0.0111646	2.93301	2.59619	0.0303689	1.62515		3.47247	0.0376022		-0.29655		0.34576		0.26992		-0.25659		-0.69756		0.21474
2.74607	1.00282	0.760977	2.22664	2.99314	1.81541	2.70548		0.622185	1.00282		-0.28667		0.34149		-0.08941		-0.23588		-0.67573		-0.17754
2.3128	0.46373	0.45038	1.32496	2.01245	1.39258	2.32589		3.24882	0.46373		-0.28437		0.30585		-0.019037		-0.22197		-0.65626		0.17171
2.27026	1.17408	1.84551	1.05515	1.64253	0.385492	1.88661		4.01446	1.17408		-0.242		-0.29631				-0.21171		-0.58634		-0.14954
3.98947	1.62038	1.60589	3.08293	6.93707	0.637123	3.97284			1.62038		-0.20169		0.29023				0.17996		-0.58357		0.11264
2.23472	1.2835	0.763968	1.09173	1.22775	1.1666	1.79564			1.2835		0.16827		0.19303				-0.17701		-0.56063		-0.064215
2.78132	0.052813	1.52883	1.61507	1.30584	1.07954	2.36371			0.052813		0.12314		0.16054				0.163		-0.53179		0.038289
1.37969	1.11381	1.10368	1.16094	1.46809	0.2591	1.29719			1.11381		0.07657		-0.076503				-0.13956		-0.44602		-0.03649
2.76877	0.301144	1.88665	1.39824	1.6325	1.24736	2.55521			0.301144		0.068636		0.053272				-0.12962		0.45002		-0.019297
1.2532	0.67829	0.526786	0.663143	0.832288	0.711244	1.22996			0.67829		0.023907		0.045146				-0.11002		-0.35781
2.10648	1.27229	0.0836607	1.55434	2.00884	0.824312	2.02002			1.27229		-0.0085336		0.023195				0.10388		0.27628
2.32436	0.113847	0.268182	1.12317	2.2013	0.372907	3.22209			0.113847		-0.0052285		-0.009164				-0.061776		-0.21657
3.47247	1.65805	2.54749	1.92192	2.40221	0.67152	2.29837			1.65805				0.0058778				0.041448		-0.11994
0.622185	0.546545	0.392814	0.671346	0.760542	0.462533	0.596353			0.546546				-0.0047111				0.035411		0.091769
3.24882	2.26301	1.71881	2.63342	5.1124	2.84082	3.44113			2.26301										0.033413
4.01446	2.23923	1.69528	3.54248	3.46307	1.6529	3.362			2.23923

## Sheet: Figure S8
LSC17								LSC17				LSC17
KMT2A-MLLT4	KMT2A-MLLT1	KMT2A-MLLT10	KMT2A-MLLT3	KMT2A-ELL	KMT2A-SEPT6	Other KMT2A		CM High	CM Standard	CM Low		FLT3-ITD Positive	FLT3-ITD Negative
0.604466	0.184139	0.409754	0.562049	0.0414774	-0.208798	-0.236531		0.752432	0.574804	0.199694		0.0761705	0.752432
0.486523	0.075156	0.24216	0.19432	0.0269594	-0.310902	-0.0646108		0.626754	0.205853	0.147352		0.314423	0.626754
0.407173	0.0300305	0.207323	0.1501	0.0195669	-0.371189	-0.326426		0.458253	-0.0993217	0.130456		0.307463	0.458253
0.0299268	-0.0566875	0.18093	0.0866691	-0.0178904	0.0584537	-0.0749802		0.452543	0.0477017	0.100496		0.273401	0.452543
0.613888	0.394032	0.0977905	0.0160448	-0.020391	0.0255373	-0.0876939		0.322569	0.413893	0.0802913		0.204574	0.322569
0.603655	0.105875	0.0297263	0.00724155	-0.0232179	-0.0553502	-0.142737		0.740682	0.569884	0.0771022		0.164263	0.740682
0.497017	0.0549575	0.00299929	-0.00651565	-0.164935	-0.104017	-0.032397		0.641256	0.144275	0.0746047		0.163812	0.641256
0.469693	-0.154088	-0.000671578	-0.0156952	-0.191463	-0.259298	-0.256795		0.560111	0.206014	0.0614219		0.1544	0.560111
0.420793	-0.206075	-0.0381706	-0.0254304	-0.204235	-0.269033	-0.334822		0.533168	0.181389	0.0218183		0.154101	0.533168
0.396893	-0.212831	-0.0517045	-0.0371876	0.125784	-0.326812	-0.00510126		0.519635	0.155583	0.0122703		0.147257	0.519635
0.3939	-0.215845	-0.0993194	-0.0404159	0.0943217		-0.138682		0.4456	0.141232	0.000963281		0.12669	0.4456
0.348281	-0.230317	-0.104836	-0.0523745	0.0877259		-0.131586		0.436848	0.137417	0.000490219		-0.08743	0.436848
0.332259	-0.252216	-0.104866	-0.103627	0.0719295		-0.221814		0.429417	0.634873	-0.0263091		-0.142796	0.429417
0.331466	-0.333675	-0.191883	-0.106777	0.058999		0.156085		0.42805	-0.032397	-0.0337185		0.299755	0.42805
0.2928	-0.370714	-0.243367	-0.11001	0.0448219		-0.172002		0.424917	-0.256795	-0.0356811		0.253942	0.424917
0.29047	-0.377652	-0.298843	-0.130452	0.0251635		-0.178953		0.390754	-0.334822	-0.0378805		0.229364	0.390754
0.279647	-0.430009	-0.481792	-0.137657	-0.0254766		-0.0997932		0.383694	-0.00510126	-0.0415415		0.177257	0.383694
0.261171	-0.515276	0.603003	-0.178378	-0.0283552		-0.217629		0.371035	-0.138682	-0.0455766		0.142236	0.371035
0.251214		0.535438	-0.207879	-0.077221		-0.297212		0.359639	-0.131586	-0.046149		0.142023	0.359639
0.239618		0.311566	-0.285618	-0.0800464		-0.334779		0.34881	0.0414774	-0.0471258		0.136034	0.34881
0.238831		0.310013	-0.412222	-0.0887562		-0.277763		0.25761	0.0269594	-0.0541985		0.0937205	0.25761
0.209601		0.293382	0.521971	-0.101755		-0.264902		0.217521	0.0195669	-0.055094		0.0790779	0.217521
0.208247		0.271997	0.384346	-0.112436		0.321512		0.197664	-0.0178904	-0.0608631		0.0711234	0.197664
0.20429		0.258655	0.364911	-0.119286		0.203762		0.192797	-0.020391	-0.0638298		0.0627474	0.192797
0.126158		0.25862	0.337001	-0.137145		0.0244792		0.182673	-0.0232179	-0.0647244		0.0482735	0.182673
0.117706		0.2552	0.332557	-0.152536		0.00291354		0.167891	-0.191463	-0.0727208		-0.0572782	0.167891
0.117269		0.254433	0.325809	-0.155489		-0.160308		0.106801	-0.204235	-0.0744848		0.29518	0.106801
0.0934689		0.248622	0.312887	-0.178692		-0.349496		0.0761705	0.125784	-0.0759416		0.0727789	0.0299335
-0.118103		0.213818	0.302907	-0.194283		0.0962987		0.0299335	0.0943217	-0.0783347		-0.164935	-0.191557
		0.193912	0.295912	-0.194919		0.199906		-0.191557	0.0877259	-0.083499		-0.152536	-0.00471254
		0.180761	0.292536	-0.270743		-0.0259199		-0.00471254	0.0719295	-0.0860236		-0.0566875	0.0457752
		0.153059	0.252			-0.237371		0.314423	0.058999	-0.0880541		-0.349496	0.0314264
		0.146059	0.244981			-0.258323		0.307463	0.0448219	-0.092134		-0.0156952	0.0196308
		0.140404	0.215683			-0.0872377		0.273401	0.0251635	-0.0978321		-0.00681927	0.370775
		0.127128	0.204119			0.417726		0.204574	-0.0254766	-0.102204		0.348281	0.224723
		0.126549	0.200224			-0.122784		0.164263	-0.0283552	-0.108068		0.0881385	0.0407859
		0.12089	0.200027			-0.263133		0.163812	-0.077221	-0.110503		0.608144	0.0158494
		0.101715	0.18362			0.0485899		0.1544	-0.0800464	-0.11408		0.533983	-0.0883752
		0.0904909	0.146785			-0.152672		0.154101	-0.0887562	-0.115707		0.530922	0.400892
		0.0836511	0.128304			0.134173		0.147257	-0.101755	-0.124226		0.497882	0.325465
		0.058929	0.125489			-0.0167466		0.12669	-0.112436	-0.125274		0.465632	0.0235445
		0.0573725	0.121505					0.0457752	-0.119286	-0.126422		0.421994	0.5057
		0.0391953	0.11456					0.0314264	-0.137145	-0.126566		0.407532	0.396593
		0.0254729	0.104687					0.0196308	-0.155489	-0.128809		0.402749	0.272005
		0.0233429	0.103342					-0.08743	-0.178692	-0.136873		0.402261	0.244201
		0.0183427	0.101742					-0.142796	-0.194283	-0.136993		0.349455	0.175934
		0.0107382	0.08474					0.370775	-0.194919	-0.137903		0.331638	0.151026
		0.00443214	0.0821435					0.299755	-0.270743	-0.145271		0.325056	0.11347
		0.00189957	0.0765103					0.253942	-0.221814	-0.147307		0.311125	0.0945052
		0.00120232	0.069902					0.229364	0.156085	-0.156529		0.253341	-0.0588523
		-0.0158367	0.064094					0.224723	-0.172002	-0.160804		0.235148	-0.0813377
		-0.0469976	0.0616915					0.177257	-0.178953	-0.168752		0.194761	-0.105073
		-0.0530636	0.0543351					0.142236	-0.0997932	-0.178118		0.140795	-0.121498
		-0.0565147	0.0404077					0.142023	-0.217629	-0.190093		0.0813888	0.166174
		-0.0581021	0.0160067					0.136034	-0.297212	-0.204536		0.0801887	-0.261042
		-0.0619456	0.00606561					0.0937205	-0.334779	-0.209366		0.0660023	-0.0933811
		-0.0680566	0.000327745					0.0790779	-0.277763	-0.218947		0.0505927	0.172181
		-0.100612	-0.00340327					0.0711234	-0.264902	-0.229862		0.0492105	0.650803
		-0.104377	-0.0063731					0.0627474	0.321512	-0.242429		0.0217266	0.0570422
		-0.136621	-0.00681927					0.0482735	0.203762	-0.269342		0.0194301	0.00720148
		-0.137281	-0.0202734					0.0407859	0.0244792	0.112013		-0.0189338	0.0103033
		-0.150217	-0.0329231					0.0158494	0.00291354	0.0571442		-0.0531234	-0.0328939
		-0.157159	-0.034523					-0.0572782	-0.160308	0.0534961		-0.0656208	0.467505
		-0.178821	-0.0416147					-0.0883752	0.562049	0.00416787		-0.0788624	0.29429
		-0.184672	-0.0432645					0.400892	0.19432	-0.0306923		-0.120289	0.307058
		-0.184708	-0.0478676					0.325465	0.1501	-0.0333463		0.540295	0.772654
		-0.186208	-0.0704438					0.0235445	0.0866691	-0.0351372		0.42135	0.615195
		-0.187919	-0.0786232					0.5057	0.0160448	-0.035208		0.402628	0.386854
		-0.210203	-0.0830577					0.396593	0.00724155	-0.0384958		0.34852	0.77619
		-0.27111	-0.0900198					0.272005	-0.00651565	-0.0452783		0.325229	0.736736
		-0.308794	-0.0907967					0.244201	-0.0254304	-0.0531917		0.294959	0.406008
			-0.0931946					0.175934	-0.0371876	-0.054063		0.291904	0.396664
			-0.0950648					0.151026	-0.0404159	-0.0559967		0.291827	0.39589
			-0.100523					0.11347	-0.0523745	-0.0697861		0.282805	0.339681
			-0.11145					0.0945052	-0.103627	-0.0733033		0.275564	0.142857
			-0.117819					-0.0588523	-0.106777	-0.0734078		0.269912	0.13613
			-0.121857					-0.0813377	-0.11001	-0.0735817		0.266346	0.126608
			-0.128344					-0.105073	-0.130452	-0.0751857		0.254667	0.0357829
			-0.128739					-0.121498	-0.137657	-0.0803847		0.254396	0.19001
			-0.147285					0.166174	-0.178378	-0.0834296		0.249087	0.16673
			-0.148816					-0.261042	-0.207879	-0.0844842		0.216921	0.166059
			-0.149319					0.29518	-0.285618	-0.0884694		0.21645	-0.0367823
			-0.156262					-0.0933811	-0.412222	-0.090589		0.202927	0.170704
			-0.166243					0.0727789	0.521971	-0.0914753		0.196827	0.140497
			-0.181794					0.172181	0.384346	-0.094864		0.196144	0.030747
			-0.183499					0.650803	0.364911	-0.0969154		0.181695	0.00933122
			-0.192106					0.0570422	0.337001	-0.0975574		0.178069	0.00206694
			-0.19924					0.00720148	0.332557	-0.0979861		0.175286	-0.0459748
			-0.199827					0.0103033	0.325809	-0.0999891		0.17449	-0.0672377
			-0.209507					-0.0328939	0.312887	-0.106911		0.173037	-0.192968
			-0.211968					0.467505	0.302907	-0.107327		0.172709	-0.331657
			-0.214756					0.29429	0.295912	-0.110662		0.170266	0.287292
			-0.219298					0.307058	0.292536	-0.111583		0.15203	0.0165217
			-0.230387					0.772654	0.252	-0.111929		0.140867	0.0159242
			-0.241205					0.615195	0.244981	-0.114839		0.138658	-0.0207046
			-0.250973					0.386854	0.215683	-0.115273		0.13685	-0.103039
			-0.25263					0.77619	0.204119	-0.119934		0.132701	-0.24299
			-0.262351					0.736736	0.200224	-0.12382		0.12731	0.115725
			-0.26673					0.406008	0.200027	-0.125288		0.109819	-0.236531
			-0.274381					0.396664	0.18362	-0.126225		0.0678543	-0.0646108
			-0.277159					0.39589	0.146785	-0.129683		0.0637575	-0.326426
			-0.281259					0.339681	0.128304	-0.131886		0.0506001	-0.0749802
			-0.282861					0.142857	0.125489	-0.132056		0.0313446	-0.0876939
			-0.286717					0.13613	0.121505	-0.134206		0.0313131	-0.142737
			-0.292814					0.126608	0.11456	-0.134464		0.016765	0.184139
			-0.301095					0.0357829	0.104687	-0.134886		-0.00834753	0.075156
			-0.306113					0.19001	0.103342	-0.14097		-0.0132656	0.0300305
			-0.308242					0.16673	0.101742	-0.141969		-0.0565683	0.394032
			-0.321239					0.166059	0.08474	-0.144366		-0.0604361	0.105875
			-0.440392					-0.0367823	0.0821435	-0.1526		-0.0722402	0.0549575
								0.170704	0.0765103	-0.155141		-0.0917974	-0.154088
								0.140497	0.069902	-0.156202		-0.0972446	-0.206075
								0.030747	0.064094	-0.158522		-0.119762	-0.212831
								0.00933122	0.0616915	-0.160615		-0.130507	-0.215845
								0.00206694	0.0543351	-0.16218		-0.168144	-0.230317
								-0.0459748	0.0404077	-0.163179		-0.0952764	-0.252216
								-0.0672377	0.0160067	-0.16509		0.529886	-0.333675
								-0.192968	0.00606561	-0.165629		0.256985	-0.370714
								-0.331657	0.000327745	-0.169287		-0.00340648	-0.377652
								0.287292	-0.00340327	-0.171524		0.486318	-0.430009
								0.0165217	-0.0063731	-0.173554		0.40366	-0.515276
								0.0159242	-0.0202734	-0.173978		0.38172	0.409754
								-0.0207046	-0.0329231	-0.176236		0.354171	0.24216
								-0.103039	-0.034523	-0.178304		0.339323	0.207323
								-0.24299	-0.0416147	-0.179182		0.312695	0.18093
								0.115725	-0.0432645	-0.181171		0.290986	0.0977905
								-0.236531	-0.0478676	-0.181514		0.2523	0.0297263
								-0.0646108	-0.0704438	-0.18215		0.241137	0.00299929
								-0.326426	-0.0786232	-0.184321		0.238472	-0.000671578
								-0.0749802	-0.0830577	-0.185678		0.21401	-0.0381706
								-0.0876939	-0.0900198	-0.186448		0.206774	-0.0517045
								-0.142737	-0.0907967	-0.187003		0.205695	-0.0993194
								-0.164935	-0.0931946	-0.188998		0.178996	-0.104836
								-0.152536	-0.0950648	-0.192931		0.177487	-0.104866
								0.184139	-0.100523	-0.194911		0.170138	-0.191883
								0.075156	-0.11145	-0.196273		0.14734	-0.243367
								0.0300305	-0.121857	-0.198977		0.146635	-0.298843
								-0.0566875	-0.128344	-0.200084		0.0923321	-0.481792
								0.394032	-0.128739	-0.200803		0.0593516	0.603003
								0.105875	-0.147285	-0.205146		0.0448257	0.535438
								0.0549575	-0.148816	-0.206565		0.0354715	0.311566
								-0.154088	-0.149319	-0.207265		0.0137018	0.310013
								-0.206075	-0.156262	-0.207427		-0.0189075	0.293382
								-0.212831	-0.166243	-0.209683		-0.0518133	0.271997
								-0.215845	-0.181794	-0.21163		-0.0843088	0.258655
								-0.230317	-0.183499	-0.218676		-0.0990525	0.25862
								-0.252216	-0.192106	-0.226997		-0.129397	0.2552
								-0.333675	-0.19924	-0.23318		-0.178394	0.254433
								-0.370714	-0.199827	-0.235631		0.441248	0.248622
								-0.377652	-0.209507	-0.236234		0.366447	0.213818
								-0.430009	-0.211968	-0.236716		0.361999	0.193912
								-0.515276	-0.214756	-0.248395		0.328788	0.180761
								0.409754	-0.219298	-0.252578		0.299969	0.153059
								0.24216	-0.230387	-0.25505		0.283669	0.146059
								0.207323	-0.241205	-0.261865		0.274883	0.140404
								0.18093	-0.250973	-0.267497		0.252689	0.127128
								0.0977905	-0.25263	-0.285023		0.245163	0.126549
								0.0297263	-0.262351	-0.289871		0.236388	0.12089
								0.00299929	-0.26673	-0.302826		0.227791	0.101715
								-0.000671578	-0.274381	-0.306791		0.223743	0.0904909
								-0.0381706	-0.277159	-0.325369		0.216622	0.0836511
								-0.0517045	-0.281259	-0.345366		0.202274	0.058929
								-0.0993194	-0.282861	-0.351355		0.192586	0.0573725
								-0.104836	-0.286717	0.0161919		0.189115	0.0391953
								-0.104866	-0.292814	0.561449		0.174346	0.0254729
								-0.191883	-0.301095	0.543404		0.167664	0.0233429
								-0.243367	-0.306113	0.514633		0.155206	0.0183427
								-0.298843	-0.308242	0.271493		0.154071	0.0107382
								-0.481792	-0.321239	0.270299		0.151943	0.00443214
								0.603003	-0.440392	0.240917		0.139536	0.00189957
								0.535438	0.0962987	0.146298		0.12586	0.00120232
								0.311566	0.199906	0.141048		0.122094	-0.0158367
								0.310013	-0.0259199	0.139781		0.108849	-0.0469976
								0.293382	-0.237371	0.12246		0.103966	-0.0530636
								0.271997	-0.258323	0.114845		0.100665	-0.0565147
								0.258655	-0.0872377	0.104609		0.0896648	-0.0581021
								0.25862	-0.122784	0.0874311		0.0875911	-0.0619456
								0.2552	-0.263133	0.0822035		0.0715637	-0.0680566
								0.254433	0.0485899	0.0769895		0.0520642	-0.100612
								0.248622	-0.208798	0.0712427		0.0390698	-0.104377
								0.213818	-0.310902	0.0694217		0.0322831	-0.136621
								0.193912	-0.371189	0.0477018		0.0309098	-0.137281
								0.180761	0.0584537	0.0472424		0.0267853	-0.150217
								0.153059	0.0255373	0.045863		0.022027	-0.157159
								0.146059	-0.0553502	0.0451737		-0.0153193	-0.178821
								0.140404	-0.104017	0.0424615		-0.032243	-0.184672
								0.127128	-0.259298	0.0387767		-0.0700919	-0.184708
								0.126549	-0.269033	0.0250167		-0.0961305	-0.186208
								0.12089	-0.326812	0.0233969		-0.103727	-0.187919
								0.101715	-0.363325	0.00281396		-0.188277	-0.210203
								0.0904909	-0.135617	-0.00753964		0.215047	-0.27111
								0.0836511	-0.474234	-0.0167419		0.0901273	-0.308794
								0.058929	-0.0945495	-0.0221719		0.17916	-0.117819
								0.0573725	-0.42868	-0.0281558		-0.1473	0.604466
								0.0391953	-0.152672	-0.0314133		-0.194512	0.486523
								0.0254729	0.134173	-0.0475461		-0.0306923	0.407173
								0.0233429	-0.0167466	-0.0550898		-0.0452783	0.0299268
								0.0183427	-0.0741426	-0.0711774		-0.144366	0.613888
								0.0107382	0.0745318	-0.0744826		-0.184321	0.603655
								0.00443214	0.00451821	-0.0777066		0.561449	0.497017
								0.00189957	0.575855	-0.0894163		0.543404	0.469693
								0.00120232	0.506799	-0.0978448		0.514633	0.420793
								-0.0158367	0.452297	-0.123309		0.271493	0.396893
								-0.0469976	0.431639	-0.137024		0.270299	0.3939
								-0.0530636	0.360371	-0.137622		0.240917	0.332259
								-0.0565147	0.29391	-0.141795		0.146298	0.331466
								-0.0581021	0.265772	-0.142756		0.141048	0.2928
								-0.0619456	0.261683	-0.147643		0.139781	0.29047
								-0.0680566	0.25899	-0.150068		0.12246	0.279647
								-0.100612	0.257797	-0.154443		0.0822035	0.261171
								-0.104377	0.255807	-0.157298		0.0712427	0.251214
								-0.136621	0.251398	-0.164399		0.045863	0.239618
								-0.137281	0.219603	-0.16708		0.0451737	0.238831
								-0.150217	0.219298	-0.167775		0.00281396	0.209601
								-0.157159	0.217052	-0.17365		-0.0221719	0.208247
								-0.178821	0.215227	-0.184499		-0.0894163	0.20429
								-0.184672	0.207393	-0.194175		-0.123309	0.126158
								-0.184708	0.191277	-0.217275		-0.150068	0.117706
								-0.186208	0.171298	-0.285034		-0.164399	0.117269
								-0.187919	0.164505	-0.306024		-0.333626	0.0934689
								-0.210203	0.158784	-0.314796		0.580189	-0.118103
								-0.27111	0.147391	-0.320458		0.508828	0.417726
								-0.308794	0.146247	-0.333626		0.447454	0.41138
								-0.349496	0.137198	-0.392321		0.323505	-0.141732
								-0.0156952	0.135284	-0.472016		0.281152	-0.0192538
								-0.00681927	0.11967	0.580189		0.253678	-0.0388125
								-0.117819	0.103658	0.508828		0.226851	-0.123546
								0.604466	0.103538	0.447454		0.223798	-0.13036
								0.486523	0.0897627	0.36069		0.208129	-0.192771
								0.407173	0.0840684	0.323505		0.187555	0.713611
								0.0299268	0.0500622	0.281152		0.184885	0.6437
								0.613888	0.0226518	0.268113		0.13636	0.613775
								0.603655	-0.0221134	0.253678		0.131898	0.596709
								0.497017	-0.0297942	0.2436		0.110697	0.369874
								0.469693	-0.0325517	0.231134		0.103721	0.349447
								0.420793	-0.0494726	0.226851		0.0783555	0.256835
								0.396893	-0.0541125	0.223798		0.0670704	0.243839
								0.3939	-0.05624	0.208129		0.0210861	0.236778
								0.348281	-0.070133	0.187555		0.0183812	0.222592
								0.332259	-0.0765621	0.184885		0.0180535	0.0958869
								0.331466	-0.100768	0.13636		0.00730975	0.0596758
								0.2928	-0.100793	0.131898		-0.012623	0.0186355
								0.29047	-0.101443	0.110697		-0.027255	0.560433
								0.279647	-0.107975	0.103721		-0.0377349	0.544452
								0.261171	-0.116632	0.0783555		-0.0393245	0.538558
								0.251214	-0.122882	0.0706693		-0.073821	0.501019
								0.239618	-0.13005	0.0670704		-0.0853602	0.48529
								0.238831	-0.147793	0.0574034		-0.0943954	0.452993
								0.209601	-0.150525	0.055384		-0.0946158	0.444401
								0.208247	-0.151613	0.0467925		-0.100799	0.439075
								0.20429	-0.16092	0.0274382		-0.125154	0.369665
								0.126158	-0.170218	0.0242634		-0.13295	0.342627
								0.117706	-0.189652	0.0210861		-0.133092	0.330771
								0.117269	-0.192973	0.0183812		-0.151321	0.29757
								0.0934689	-0.195709	0.0180535		-0.153087	0.258445
								-0.118103	-0.204044	0.00962346		-0.190242	0.193015
								0.417726	-0.207367	0.00730975		-0.194079	0.0985
								0.0881385	-0.226033	0.00137999		-0.2085	0.0712311
								0.41138	-0.286184	-0.000275504		-0.216155	0.0455946
								-0.141732	0.770562	-0.012623		-0.229045	-0.0441869
								-0.0192538	0.705817	-0.0139167		-0.233036	0.0257287
								-0.0388125	0.593705	-0.0144126		-0.235933	0.216484
								-0.123546	0.502582	-0.0156987		-0.259567	0.432027
								-0.13036	0.49268	-0.0261008		-0.266656	-0.0614517
								-0.192771	0.480746	-0.027255		-0.281368	-0.106386
								0.713611	0.474102	-0.030529		-0.291651	0.361796
								0.6437	0.466042	-0.0375126		-0.312046	0.316678
								0.613775	0.413352	-0.0377349		-0.333076	0.00149373
								0.596709	0.411933	-0.0393245		-0.463999	0.355155
								0.369874	0.405	-0.042517		0.0359021	0.136598
								0.349447	0.378367	-0.0443619		-0.392686	0.11612
								0.256835	0.369647	-0.0572294		-0.216157	0.197629
								0.243839	0.360695	-0.064051		-0.297791	0.391444
								0.236778	0.355418	-0.0641788		-0.307144	0.261438
								0.222592	0.333923	-0.067334		-0.372128	0.240844
								0.0958869	0.326582	-0.073821		-0.399216	0.204485
								0.0596758	0.315868	-0.0813144		0.0719295	0.185664
								0.0186355	0.312724	-0.0843013		-0.077221	0.124854
								0.608144	0.29928	-0.0853037		-0.112436	0.420214
								0.560433	0.286688	-0.0853602		-0.209507	0.388677
								0.544452	0.278813	-0.0879548		0.219603	0.383623
								0.538558	0.27699	-0.0886074		0.0226518	0.340904
								0.501019	0.263093	-0.0943954		-0.0494726	0.323992
								0.48529	0.261748	-0.0946158		0.24494	0.315228
								0.452993	0.261685	-0.0968211		0.0848339	0.257576
								0.444401	0.259369	-0.100799		0.051949	0.244975
								0.439075	0.250764	-0.101311		0.0315755	0.217438
								0.369665	0.24494	-0.103454		-0.0145212	0.211613
								0.342627	0.231111	-0.103882		-0.0468343	0.175291
								0.330771	0.182358	-0.104004		-0.0643521	0.158041
								0.29757	0.181768	-0.110448		-0.135461	-0.0137141
								0.258445	0.172454	-0.115297		-0.140927	-0.118787
								0.193015	0.171476	-0.11753			-0.203662
								0.0985	0.165608	-0.120928			-0.216388
								0.0712311	0.164017	-0.121184			0.0923696
								0.0455946	0.154587	-0.121352			-0.075113
								-0.0441869	0.136102	-0.123358			0.126781
								0.0257287	0.135883	-0.125154			0.0922654
								0.533983	0.133212	-0.128355			0.0897175
								0.530922	0.122525	-0.128815			0.0471107
								0.497882	0.115531	-0.131784			0.0356108
								0.465632	0.104412	-0.13295			0.0159413
								0.421994	0.100968	-0.133092			-0.0400857
								0.407532	0.100366	-0.13387			-0.0458265
								0.402749	0.0978385	-0.137023			-0.128502
								0.402261	0.0960434	-0.141308			-0.17146
								0.349455	0.0954479	-0.143273			-0.174986
								0.331638	0.0947423	-0.14489			-0.040037
								0.325056	0.0910303	-0.148663			-0.318647
								0.311125	0.0848339	-0.151321			-0.126246
								0.253341	0.0828305	-0.153087			0.224327
								0.235148	0.0759215	-0.157788			0.0982402
								0.216484	0.0707655	-0.159156			0.0888007
								0.194761	0.0694963	-0.159506			0.0419041
								0.140795	0.0677842	-0.162248			-0.0015205
								0.0813888	0.0611829	-0.167666			-0.117104
								0.0801887	0.0526832	-0.171918			-0.183856
								0.0660023	0.051949	-0.172094			-0.208622
								0.0505927	0.0445565	-0.17215			0.394466
								0.0492105	0.0432463	-0.173038			0.290426
								0.0217266	0.0315755	-0.173636			0.228281
								0.0194301	0.0310095	-0.175932			0.199694
								-0.0189338	0.0280526	-0.180434			0.147352
								-0.0531234	0.0277093	-0.182196			0.130456
								-0.0656208	0.0253715	-0.185254			0.100496
								-0.0788624	0.0167875	-0.186161			0.0802913
								-0.120289	0.0167634	-0.187112			0.0771022
								0.540295	0.0132832	-0.190242			0.0746047
								0.432027	0.00320114	-0.194079			0.0614219
								0.42135	-0.00201672	-0.197544			0.0218183
								0.402628	-0.00576972	-0.200031			0.0122703
								0.34852	-0.00928889	-0.206368			0.000963281
								0.325229	-0.0145212	-0.207167			0.000490219
								0.294959	-0.0166567	-0.2085			-0.0263091
								0.291904	-0.0173084	-0.211675			-0.0337185
								0.291827	-0.0200755	-0.215137			-0.0356811
								0.282805	-0.0347729	-0.215223			-0.0378805
								0.275564	-0.0353694	-0.216155			-0.0415415
								0.269912	-0.042603	-0.219341			-0.0455766
								0.266346	-0.0457689	-0.219388			-0.046149
								0.254667	-0.0468343	-0.223691			-0.0471258
								0.254396	-0.049094	-0.225352			-0.0541985
								0.249087	-0.0574534	-0.229045			-0.055094
								0.216921	-0.0608766	-0.233036			-0.0608631
								0.21645	-0.0643521	-0.235933			-0.0638298
								0.202927	-0.0648787	-0.239753			-0.0647244
								0.196827	-0.078902	-0.240757			-0.0727208
								0.196144	-0.0858756	-0.249337			-0.0744848
								0.181695	-0.09522	-0.251357			-0.0759416
								0.178069	-0.0962761	-0.251939			-0.0783347
								0.175286	-0.104811	-0.253685			-0.083499
								0.17449	-0.106948	-0.255686			-0.0860236
								0.173037	-0.11112	-0.256293			-0.0880541
								0.172709	-0.111516	-0.259567			-0.092134
								0.170266	-0.131173	-0.265414			-0.0978321
								0.15203	-0.135461	-0.266656			-0.102204
								0.140867	-0.137705	-0.267496			-0.108068
								0.138658	-0.140927	-0.268078			-0.110503
								0.13685	-0.141484	-0.281368			-0.11408
								0.132701	-0.143901	-0.284752			-0.115707
								0.12731	-0.174559	-0.291651			-0.124226
								0.109819	-0.1834	-0.293236			-0.125274
								0.0678543	-0.198679	-0.294592			-0.126422
								0.0637575	-0.217222	-0.295418			-0.126566
								0.0506001	-0.240499	-0.29998			-0.128809
								0.0313446	-0.277336	-0.299984			-0.136873
								0.0313131	-0.321767	-0.302894			-0.136993
								0.016765	-0.332016	-0.306674			-0.137903
								-0.00834753	-0.341116	-0.310758			-0.145271
								-0.0132656	-0.353236	-0.312046			-0.147307
								-0.0565683	-0.418156	-0.315757			-0.156529
								-0.0604361	-0.46141	-0.324683			-0.160804
								-0.0722402	-0.515502	-0.326657			-0.168752
								-0.0917974	-0.117308	-0.333076			-0.178118
								-0.0972446	-0.202484	-0.336776			-0.190093
								-0.119762	0.138349	-0.34009			-0.204536
								-0.130507	0.506731	-0.343283			-0.209366
								-0.168144	0.413812	-0.392011			-0.218947
								-0.0952764	0.317461	-0.392694			-0.229862
								0.529886	0.51971	-0.394795			-0.242429
								0.256985	0.516394	-0.405356			-0.269342
								-0.0614517	0.461774	-0.463999			0.112013
								-0.106386	0.422925	-0.486073			0.0571442
								0.361796	0.370285	0.0359021			0.0534961
								0.316678	0.266587	-0.000769138			0.00416787
								0.00149373	0.26474	-0.0365267			-0.0333463
								0.355155	0.212746	-0.0505789			-0.0351372
								0.136598	0.144644	-0.0543993			-0.035208
								0.11612	-0.0335082	-0.0988638			-0.0384958
								0.197629	0.0566884	-0.110415			-0.0531917
								0.391444	0.204398	-0.127356			-0.054063
								0.261438	0.023259	-0.138994			-0.0559967
								0.240844	-0.191622	-0.171686			-0.0697861
								0.204485	0.0758959	-0.176998			-0.0733033
								0.185664	0.0129649	-0.182555			-0.0734078
								0.124854	0.000442884	-0.182846			-0.0735817
								-0.00340648	-0.255244	-0.204932			-0.0751857
								0.420214	-0.029822	-0.208721			-0.0803847
								0.388677	0.0493424	-0.209575			-0.0834296
								0.383623	-0.0780942	-0.213046			-0.0844842
								0.340904	0.0654009	-0.218176			-0.0884694
								0.323992	0.0745278	-0.227677			-0.090589
								0.315228	-0.143349	-0.231208			-0.0914753
								0.257576	-0.143234	-0.233948			-0.094864
								0.244975		-0.238074			-0.0969154
								0.217438		-0.238857			-0.0975574
								0.211613		-0.246522			-0.0979861
								0.175291		-0.263085			-0.0999891
								0.158041		-0.27548			-0.106911
								-0.0137141		-0.281093			-0.107327
								-0.118787		-0.287696			-0.110662
								-0.203662		-0.287879			-0.111583
								-0.216388		-0.291013			-0.111929
								0.486318		-0.291745			-0.114839
								0.40366		-0.297635			-0.115273
								0.38172		-0.29975			-0.119934
								0.354171		-0.304176			-0.12382
								0.339323		-0.315842			-0.125288
								0.312695		-0.316936			-0.126225
								0.290986		-0.333001			-0.129683
								0.2523		-0.340259			-0.131886
								0.241137		-0.342199			-0.132056
								0.238472		-0.343573			-0.134206
								0.21401		-0.356205			-0.134464
								0.206774		-0.359766			-0.134886
								0.205695		-0.366634			-0.14097
								0.178996		-0.377117			-0.141969
								0.177487		-0.377863			-0.1526
								0.170138		-0.382745			-0.155141
								0.14734		-0.387294			-0.156202
								0.146635		-0.389888			-0.158522
								0.0923696		-0.391787			-0.160615
								0.0923321		-0.392686			-0.16218
								0.0593516		-0.406004			-0.163179
								0.0448257		-0.408953			-0.16509
								0.0354715		-0.430662			-0.165629
								0.0137018		-0.433841			-0.169287
								-0.0189075		-0.497934			-0.171524
								-0.0518133		0.0154913			-0.173554
								-0.075113		0.0113806			-0.173978
								-0.0843088		-0.0767206			-0.176236
								-0.0990525		-0.1413			-0.178304
								-0.129397		-0.158131			-0.179182
								-0.178394		-0.160993			-0.181171
								0.441248		-0.165751			-0.181514
								0.366447		-0.167039			-0.18215
								0.361999		-0.171192			-0.185678
								0.328788		-0.194237			-0.186448
								0.299969		-0.197819			-0.187003
								0.283669		-0.200381			-0.188998
								0.274883		-0.200705			-0.192931
								0.252689		-0.202133			-0.194911
								0.245163		-0.206975			-0.196273
								0.236388		-0.210226			-0.198977
								0.227791		-0.216157			-0.200084
								0.223743		-0.221497			-0.200803
								0.216622		-0.222481			-0.205146
								0.202274		-0.240888			-0.206565
								0.192586		-0.242295			-0.207265
								0.189115		-0.243992			-0.207427
								0.174346		-0.246155			-0.209683
								0.167664		-0.247187			-0.21163
								0.155206		-0.248582			-0.218676
								0.154071		-0.250793			-0.226997
								0.151943		-0.253304			-0.23318
								0.139536		-0.254113			-0.235631
								0.126781		-0.256052			-0.236234
								0.12586		-0.267818			-0.236716
								0.122094		-0.272273			-0.248395
								0.108849		-0.278461			-0.252578
								0.103966		-0.284206			-0.25505
								0.100665		-0.2864			-0.261865
								0.0922654		-0.288471			-0.267497
								0.0897175		-0.288494			-0.285023
								0.0896648		-0.290209			-0.289871
								0.0875911		-0.290693			-0.302826
								0.0715637		-0.291692			-0.306791
								0.0520642		-0.294402			-0.325369
								0.0471107		-0.297791			-0.345366
								0.0390698		-0.298328			-0.351355
								0.0356108		-0.298608			0.0161919
								0.0322831		-0.300574			0.114845
								0.0309098		-0.302147			0.104609
								0.0267853		-0.303814			0.0874311
								0.022027		-0.30524			0.0769895
								0.0159413		-0.305301			0.0694217
								-0.0153193		-0.306026			0.0477018
								-0.032243		-0.307144			0.0472424
								-0.0400857		-0.307516			0.0424615
								-0.0458265		-0.307756			0.0387767
								-0.0700919		-0.311872			0.0250167
								-0.0961305		-0.312996			0.0233969
								-0.103727		-0.314045			-0.00753964
								-0.128502		-0.315547			-0.0167419
								-0.17146		-0.316203			-0.0281558
								-0.174986		-0.316408			-0.0314133
								-0.188277		-0.317307			-0.0475461
								-0.040037		-0.31752			-0.0550898
								-0.318647		-0.318904			-0.0711774
								-0.126246		-0.322037			-0.0744826
								0.215047		-0.322651			-0.0777066
								0.224327		-0.323243			-0.0978448
								0.0982402		-0.324798			-0.137024
								0.0888007		-0.325757			-0.137622
								0.0419041		-0.326884			-0.141795
								-0.0015205		-0.327213			-0.142756
								-0.117104		-0.33109			-0.147643
								-0.183856		-0.332743			-0.154443
								-0.208622		-0.335094			-0.157298
								0.0901273		-0.342284			-0.16708
								0.17916		-0.347679			-0.167775
								-0.1473		-0.349587			-0.17365
								-0.194512		-0.350502			-0.184499
								0.394466		-0.352038			-0.194175
								0.290426		-0.352124			-0.217275
								0.228281		-0.352765			-0.285034
										-0.353385			-0.306024
										-0.357377			-0.314796
										-0.36003			-0.320458
										-0.36262			-0.392321
										-0.362688			-0.472016
										-0.3646			0.36069
										-0.366045			0.268113
										-0.366567			0.2436
										-0.366734			0.231134
										-0.367382			0.0706693
										-0.368677			0.0574034
										-0.36993			0.055384
										-0.372128			0.0467925
										-0.372512			0.0274382
										-0.372611			0.0242634
										-0.373497			0.00962346
										-0.376658			0.00137999
										-0.377708			-0.000275504
										-0.378302			-0.0139167
										-0.378923			-0.0144126
										-0.379322			-0.0156987
										-0.381726			-0.0261008
										-0.389115			-0.030529
										-0.391264			-0.0375126
										-0.39178			-0.042517
										-0.393183			-0.0443619
										-0.394684			-0.0572294
										-0.395686			-0.064051
										-0.396344			-0.0641788
										-0.396936			-0.067334
										-0.397064			-0.0813144
										-0.398257			-0.0843013
										-0.399216			-0.0853037
										-0.401357			-0.0879548
										-0.402197			-0.0886074
										-0.404421			-0.0968211
										-0.405142			-0.101311
										-0.406225			-0.103454
										-0.409003			-0.103882
										-0.411477			-0.104004
										-0.411995			-0.110448
										-0.412599			-0.115297
										-0.414289			-0.11753
										-0.41668			-0.120928
										-0.417543			-0.121184
										-0.419745			-0.121352
										-0.420974			-0.123358
										-0.423321			-0.128355
										-0.424526			-0.128815
										-0.42683			-0.131784
										-0.43393			-0.13387
										-0.444885			-0.137023
										-0.446712			-0.141308
										-0.450238			-0.143273
										-0.452221			-0.14489
										-0.460677			-0.148663
										-0.46978			-0.157788
										-0.479798			-0.159156
										-0.481017			-0.159506
										-0.481366			-0.162248
										-0.482829			-0.167666
										-0.489013			-0.171918
										-0.492877			-0.172094
										-0.52143			-0.17215
										-0.547367			-0.173038
										-0.576409			-0.173636
										-0.624109			-0.175932
													-0.180434
													-0.182196
													-0.185254
													-0.186161
													-0.187112
													-0.197544
													-0.200031
													-0.206368
													-0.207167
													-0.211675
													-0.215137
													-0.215223
													-0.219341
													-0.219388
													-0.223691
													-0.225352
													-0.239753
													-0.240757
													-0.249337
													-0.251357
													-0.251939
													-0.253685
													-0.255686
													-0.256293
													-0.265414
													-0.267496
													-0.268078
													-0.284752
													-0.293236
													-0.294592
													-0.295418
													-0.29998
													-0.299984
													-0.302894
													-0.306674
													-0.310758
													-0.315757
													-0.324683
													-0.326657
													-0.336776
													-0.34009
													-0.343283
													-0.392011
													-0.392694
													-0.394795
													-0.405356
													-0.486073
													-0.000769138
													-0.0365267
													-0.0505789
													-0.0543993
													-0.0988638
													-0.110415
													-0.127356
													-0.138994
													-0.171686
													-0.176998
													-0.182555
													-0.182846
													-0.204932
													-0.208721
													-0.209575
													-0.213046
													-0.218176
													-0.227677
													-0.231208
													-0.233948
													-0.238074
													-0.238857
													-0.246522
													-0.263085
													-0.27548
													-0.281093
													-0.287696
													-0.287879
													-0.291013
													-0.291745
													-0.297635
													-0.29975
													-0.304176
													-0.315842
													-0.316936
													-0.333001
													-0.340259
													-0.342199
													-0.343573
													-0.356205
													-0.359766
													-0.366634
													-0.377117
													-0.377863
													-0.382745
													-0.387294
													-0.389888
													-0.391787
													-0.406004
													-0.408953
													-0.430662
													-0.433841
													-0.497934
													0.0154913
													0.0113806
													-0.0767206
													-0.1413
													-0.158131
													-0.160993
													-0.165751
													-0.167039
													-0.171192
													-0.194237
													-0.197819
													-0.200381
													-0.200705
													-0.202133
													-0.206975
													-0.210226
													-0.221497
													-0.222481
													-0.240888
													-0.242295
													-0.243992
													-0.246155
													-0.247187
													-0.248582
													-0.250793
													-0.253304
													-0.254113
													-0.256052
													-0.267818
													-0.272273
													-0.278461
													-0.284206
													-0.2864
													-0.288471
													-0.288494
													-0.290209
													-0.290693
													-0.291692
													-0.294402
													-0.298328
													-0.298608
													-0.300574
													-0.302147
													-0.303814
													-0.30524
													-0.305301
													-0.306026
													-0.307516
													-0.307756
													-0.311872
													-0.312996
													-0.314045
													-0.315547
													-0.316203
													-0.316408
													-0.317307
													-0.31752
													-0.318904
													-0.322037
													-0.322651
													-0.323243
													-0.324798
													-0.325757
													-0.326884
													-0.327213
													-0.33109
													-0.332743
													-0.335094
													-0.342284
													-0.347679
													-0.349587
													-0.350502
													-0.352038
													-0.352124
													-0.352765
													-0.353385
													-0.357377
													-0.36003
													-0.36262
													-0.362688
													-0.3646
													-0.366045
													-0.366567
													-0.366734
													-0.367382
													-0.368677
													-0.36993
													-0.372512
													-0.372611
													-0.373497
													-0.376658
													-0.377708
													-0.378302
													-0.378923
													-0.379322
													-0.381726
													-0.389115
													-0.391264
													-0.39178
													-0.393183
													-0.394684
													-0.395686
													-0.396344
													-0.396936
													-0.397064
													-0.398257
													-0.401357
													-0.402197
													-0.404421
													-0.405142
													-0.406225
													-0.409003
													-0.411477
													-0.411995
													-0.412599
													-0.414289
													-0.41668
													-0.417543
													-0.419745
													-0.420974
													-0.423321
													-0.424526
													-0.42683
													-0.43393
													-0.444885
													-0.446712
													-0.450238
													-0.452221
													-0.460677
													-0.46978
													-0.479798
													-0.481017
													-0.481366
													-0.482829
													-0.489013
													-0.492877
													-0.52143
													-0.547367
													-0.576409
													-0.624109
													0.574804
													0.205853
													-0.0993217
													0.0477017
													0.413893
													0.569884
													0.144275
													0.206014
													0.181389
													0.155583
													0.141232
													0.137417
													0.634873
													-0.032397
													-0.256795
													-0.334822
													-0.00510126
													-0.138682
													-0.131586
													0.0414774
													0.0269594
													0.0195669
													-0.0178904
													-0.020391
													-0.0232179
													-0.191463
													-0.204235
													0.125784
													0.0943217
													0.0877259
													0.058999
													0.0448219
													0.0251635
													-0.0254766
													-0.0283552
													-0.0800464
													-0.0887562
													-0.101755
													-0.119286
													-0.137145
													-0.155489
													-0.178692
													-0.194283
													-0.194919
													-0.270743
													-0.221814
													0.156085
													-0.172002
													-0.178953
													-0.0997932
													-0.217629
													-0.297212
													-0.334779
													-0.277763
													-0.264902
													0.321512
													0.203762
													0.0244792
													0.00291354
													-0.160308
													0.562049
													0.19432
													0.1501
													0.0866691
													0.0160448
													0.00724155
													-0.00651565
													-0.0254304
													-0.0371876
													-0.0404159
													-0.0523745
													-0.103627
													-0.106777
													-0.11001
													-0.130452
													-0.137657
													-0.178378
													-0.207879
													-0.285618
													-0.412222
													0.521971
													0.384346
													0.364911
													0.337001
													0.332557
													0.325809
													0.312887
													0.302907
													0.295912
													0.292536
													0.252
													0.244981
													0.215683
													0.204119
													0.200224
													0.200027
													0.18362
													0.146785
													0.128304
													0.125489
													0.121505
													0.11456
													0.104687
													0.103342
													0.101742
													0.08474
													0.0821435
													0.0765103
													0.069902
													0.064094
													0.0616915
													0.0543351
													0.0404077
													0.0160067
													0.00606561
													0.000327745
													-0.00340327
													-0.0063731
													-0.0202734
													-0.0329231
													-0.034523
													-0.0416147
													-0.0432645
													-0.0478676
													-0.0704438
													-0.0786232
													-0.0830577
													-0.0900198
													-0.0907967
													-0.0931946
													-0.0950648
													-0.100523
													-0.11145
													-0.121857
													-0.128344
													-0.128739
													-0.147285
													-0.148816
													-0.149319
													-0.156262
													-0.166243
													-0.181794
													-0.183499
													-0.192106
													-0.19924
													-0.199827
													-0.211968
													-0.214756
													-0.219298
													-0.230387
													-0.241205
													-0.250973
													-0.25263
													-0.262351
													-0.26673
													-0.274381
													-0.277159
													-0.281259
													-0.282861
													-0.286717
													-0.292814
													-0.301095
													-0.306113
													-0.308242
													-0.321239
													-0.440392
													0.0962987
													0.199906
													-0.0259199
													-0.237371
													-0.258323
													-0.0872377
													-0.122784
													-0.263133
													0.0485899
													-0.208798
													-0.310902
													-0.371189
													0.0584537
													0.0255373
													-0.0553502
													-0.104017
													-0.259298
													-0.269033
													-0.326812
													-0.363325
													-0.135617
													-0.474234
													-0.0945495
													-0.42868
													-0.152672
													0.134173
													-0.0167466
													-0.0741426
													0.0745318
													0.00451821
													0.575855
													0.506799
													0.452297
													0.431639
													0.360371
													0.29391
													0.265772
													0.261683
													0.25899
													0.257797
													0.255807
													0.251398
													0.219298
													0.217052
													0.215227
													0.207393
													0.191277
													0.171298
													0.164505
													0.158784
													0.147391
													0.146247
													0.137198
													0.135284
													0.11967
													0.103658
													0.103538
													0.0897627
													0.0840684
													0.0500622
													-0.0221134
													-0.0297942
													-0.0325517
													-0.0541125
													-0.05624
													-0.070133
													-0.0765621
													-0.100768
													-0.100793
													-0.101443
													-0.107975
													-0.116632
													-0.122882
													-0.13005
													-0.147793
													-0.150525
													-0.151613
													-0.16092
													-0.170218
													-0.189652
													-0.192973
													-0.195709
													-0.204044
													-0.207367
													-0.226033
													-0.286184
													0.770562
													0.705817
													0.593705
													0.502582
													0.49268
													0.480746
													0.474102
													0.466042
													0.413352
													0.411933
													0.405
													0.378367
													0.369647
													0.360695
													0.355418
													0.333923
													0.326582
													0.315868
													0.312724
													0.29928
													0.286688
													0.278813
													0.27699
													0.263093
													0.261748
													0.261685
													0.259369
													0.250764
													0.231111
													0.182358
													0.181768
													0.172454
													0.171476
													0.165608
													0.164017
													0.154587
													0.136102
													0.135883
													0.133212
													0.122525
													0.115531
													0.104412
													0.100968
													0.100366
													0.0978385
													0.0960434
													0.0954479
													0.0947423
													0.0910303
													0.0828305
													0.0759215
													0.0707655
													0.0694963
													0.0677842
													0.0611829
													0.0526832
													0.0445565
													0.0432463
													0.0310095
													0.0280526
													0.0277093
													0.0253715
													0.0167875
													0.0167634
													0.0132832
													0.00320114
													-0.00201672
													-0.00576972
													-0.00928889
													-0.0166567
													-0.0173084
													-0.0200755
													-0.0347729
													-0.0353694
													-0.042603
													-0.0457689
													-0.049094
													-0.0574534
													-0.0608766
													-0.0648787
													-0.078902
													-0.0858756
													-0.09522
													-0.0962761
													-0.104811
													-0.106948
													-0.11112
													-0.111516
													-0.131173
													-0.137705
													-0.141484
													-0.143901
													-0.174559
													-0.1834
													-0.198679
													-0.217222
													-0.240499
													-0.277336
													-0.321767
													-0.332016
													-0.341116
													-0.353236
													-0.418156
													-0.46141
													-0.515502
													-0.117308
													-0.202484
													0.138349
													0.506731
													0.413812
													0.317461
													0.51971
													0.516394
													0.461774
													0.422925
													0.370285
													0.266587
													0.26474
													0.212746
													0.144644
													-0.0335082
													0.0566884
													0.204398
													0.023259
													-0.191622
													0.0758959
													0.0129649
													0.000442884
													-0.255244
													-0.029822
													0.0493424
													-0.0780942
													0.0654009
													0.0745278
													-0.143349
													-0.143234

## Sheet: Figure S14
LSC17
CBFA2T3-GLIS2	NUP98	KMT2A	CBFB-MYH11	RUNX1-RUNX1T1	Other Fusion or None
0.289864	-0.245978	-0.506124	-0.278721	-0.515898	0.0816844
0.535824	0.223395	-0.357652	-0.251883	-0.458086	0.182689
0.536335	0.448284	-0.30796	-0.242011	-0.431375	0.269542
0.609532	-0.00605959	-0.305233	-0.21583	-0.417424	-0.234123
0.739465	0.125674	-0.294716	-0.199463	-0.417222	-0.227879
0.758687	0.148504	-0.252619	-0.169009	-0.398863	-0.100073
0.825405	0.168392	-0.229573	-0.139915	-0.3954	-0.00942729
0.895151	0.228011	-0.207022	-0.130455	-0.386445	0.00139571
	0.273729	-0.194646	-0.126419	-0.365522	0.00769637
	0.320748	-0.187586	-0.121605	-0.361755	0.090856
	0.329545	-0.16934	-0.118097	-0.354729	0.150279
		-0.163435	-0.106245	-0.320312	0.158041
		-0.143338	-0.0846051	-0.308282	0.175168
		-0.133444	-0.0539036	-0.293092	0.176775
		-0.122382	-0.051238	-0.293036	0.197913
		-0.0891258	-0.0431642	-0.286851	0.282973
		-0.0658337	-0.0143642	-0.259219	0.294381
		-0.0654017	-0.0103918	-0.254182	0.296092
		-0.0322928	-0.0074086	-0.24677	0.315614
		-0.0257482	-0.00664268	-0.242169	0.318456
		-0.00371142	1.97759e-05	-0.21513	0.354595
		0.00535679	0.00443132	-0.203231	0.378027
		0.0168223	0.0593869	-0.19425	0.432742
		0.0267465	0.0988648	-0.184888	0.433527
		0.0393574		-0.0412625	0.535493
		0.0717769		-0.00221703	0.637027
		0.104086		0.00298402	-0.337798
		0.110453		0.0193028	-0.285071
		0.111723		0.0496348	-0.258957
		0.122373			-0.247234
		0.134926			-0.236883
		0.161872			-0.165404
		0.182403			-0.153126
		0.188891			-0.1528
		0.190178			-0.124973
		0.195829			-0.0688293
		0.197299			-0.0593268
		0.216913			-0.0370399
		0.224643			-0.0361156
		0.233996			-0.0286206
		0.242144			-0.0228799
		0.258854			-0.0182543
		0.272153			-0.00987682
		0.278203			-0.0061946
		0.291369			0.00366133
		0.299599			0.00514097
		0.320256			0.0143463
		0.332168			0.0159193
		0.375463			0.0217793
		0.393084			0.0816025
		0.439131			0.0830378
		0.45703			0.106063
		0.481036			0.111262
		0.526967			0.135548
		0.537971			0.146352
		0.57052			0.151622
		0.584645			0.159711
		0.584757			0.196832
		0.58874			0.20703
		0.599242			0.22745
		0.69132			0.230759
		0.75248			0.26968
					0.299745
					0.320528
					0.395199
					0.40913
					0.413819
					0.503449
					0.539289
					0.610972
					0.65054
					0.694237
					0.78077
					0.910306

## Sheet: Figure S15
LSC6
CBFA2T3-GLIS2	NUP98	KMT2A	CBFB-MYH11	RUNX1-RUNX1T1	Other Fusion or None
1.10055	0.945399	0.947321	0.00312909	-0.211487	1.28365
1.3408	0.81508	0.748661	0.0186503	-0.0426047	0.469576
0.506455	1.24396	0.565172	-0.161776	0.271623	1.05365
1.20671	1.22574	0.251788	0.536851	0.185645	0.475643
1.07892	1.45968	0.755664	-0.0422472	0.201568	0.935707
0.543952	0.586825	-0.179537	0.000575635	0.383849	-0.0775531
0.550771	1.15673	0.902303	0.234334	-0.0107014	1.09573
1.08358	1.29773	-0.158731	0.172785	-0.0428513	0.523355
0.998309	0.743995	0.675724	0.0668691	0.0124963	0.818448
0.7451	-0.13675	-0.107861	0.190144	0.119858	0.534773
0.385168	0.711356	-0.103529	0.426748	0.369192	-0.0496199
0.63108	0.822811	0.0544947	0.46598	-0.195239	0.582519
1.12614	0.673714	0.68784	0.130356	-0.0584892	0.361189
0.689037	0.829606	0.994608	0.331183	-0.081354	0.376904
1.57384	0.479207	0.614782	-0.00577283	0.236848	1.18702
1.25353	0.509171	0.610361	-0.203001	-0.0369777	1.26476
0.994864	0.467782	0.626003	0.196271	0.00951044	0.935396
0.969953	0.676881	1.08944	0.415736	0.141588	1.23571
0.969182	0.852265	0.554012	-0.0759597	0.236856	0.260819
0.636626	1.66438	0.72481	0.366079	0.0730761	0.339258
1.27042	0.383209	0.0384731	0.611615	-0.0501921	1.04247
1.07777	1.34246	0.712611	0.51142	-0.187233	0.602518
	0.557622	1.02993	0.331922	0.20704	-0.151281
	-0.265772	0.0676606	0.154188	-0.070298	1.6128
	0.480173	0.324027	-0.0992479	0.0984347	0.925782
	1.14967	1.21467	0.281641	0.222919	0.753063
	0.548897	0.472554	0.367143	-0.178931	0.587131
	0.891345	0.226352	0.305931	-0.0624875	0.524086
	0.564501	0.829005	0.066533	-0.213913	0.490117
	1.30718	0.0973555	0.145449	-0.00931173	0.792511
	1.10172	0.39208	0.27496	-0.0287988	1.24736
	0.466203	0.0556636	0.0059143	0.0883443	0.00687078
	0.551446	0.910981	0.202071	-0.00542761	0.708921
	0.813413	0.578015	0.49905	0.113772	0.39092
	1.5525	0.42311	0.610226	0.259849	0.702084
	-0.0380182	-0.0739048	-0.0281239	-0.108399	0.34317
	0.597902	0.220464	0.0802355	0.0143736	1.28827
	0.566942	1.55376	0.0618546	0.195679	0.902572
	0.659126	1.21029	0.0431534	-0.00598668	1.63097
	0.682489	0.430896	0.019295	0.290429	1.36455
	-0.128319	0.467277	0.0831912	0.306395	0.782581
	1.10047	0.675216	0.429545	0.258445	0.0111529
	0.761949	0.364713	0.141723	-0.045907	0.69254
	1.10176	0.816052	-0.209016	-0.0443143	0.933985
	0.220964	0.241859	0.0393087	0.320309	0.171958
	0.552851	1.50451	-0.163215	-0.121991	0.700593
	1.25545	-0.190648	0.11721	0.0529544	0.148008
	1.24986	0.700498	0.122362	0.22072	0.877869
	0.827951	-0.153899	0.739117	0.0744668	0.435456
	1.57364	0.732351	0.212157	0.396759	0.850015
	1.34163	0.206036	0.0551055	0.256001	0.36729
	1.0835	-0.175815	0.123568	-0.198513	0.369975
	0.875508	0.506965	0.124268	0.0842706	0.513208
	1.05842	0.0508017	0.0352479	0.0180143	0.954405
	0.863283	0.468841	0.680271	0.132876	0.668077
	0.987337	0.641921	0.317079	0.0763422	0.563545
	0.504292	0.787795	-0.127385	0.0208068	0.50678
	0.528376	0.822209	-0.000951193	-0.095248	0.677398
	0.887658	0.320759	0.081722	0.0932867	0.730088
	1.49939	1.36932	0.128958	0.125957	-0.11897
	0.787413	0.607258	0.170484	0.221123	0.623565
	0.834109	0.372881	0.46626	-0.167198	0.709469
	1.24395	0.326013	0.369323	-0.103077	0.573185
	1.34834	1.46356	-0.19382	0.339448	0.626993
	0.36835	0.613531	0.0205164	-0.0404422	1.31668
	1.0041	1.18652	0.00162104	0.31406	0.444052
	1.06254	1.38304	0.608926	-0.0495499	0.397106
	0.459522	1.31094	0.375954	0.207707	0.0809555
	0.51239	-0.0403542	0.320718	-0.0309383	0.83097
	1.20516	0.939915	0.929273	-0.160709	0.00109881
	1.23819	0.779731	0.0725985	-0.211636	-0.0963212
	1.52917	0.879143	0.11625	-0.15501	0.858096
	0.776948	1.07183	0.212841	0.275024	0.563108
	1.4997	-0.00990349	0.657491	0.147	0.191519
	1.35902	0.154871	0.0388533	0.162795	1.15141
	0.843697	0.768165	0.0313563	0.0520952	0.276809
	0.595889	0.565388	0.116208	0.399186	0.909348
	1.21452	1.01901	0.195165	-0.035944	-0.036584
		1.69763	-0.223528	0.0494995	0.29431
		0.363647	0.32776	0.456338	0.5626
		0.338603	0.355373	0.157614	0.722627
		0.843755	0.189104	0.250259	0.997291
		0.679076	0.0333649	-0.142652	0.64245
		0.283281	0.0336219	-0.0845961	0.445374
		0.356751	0.13618	0.292269	0.445274
		1.34959	0.734159	0.209928	0.898554
		0.50358	0.198997	0.319456	0.342839
		0.427405	0.180929	-0.103523	0.653438
		-0.0915722	0.159321	0.407639	0.60146
		0.272787	0.00317194	0.0731515	0.84697
		0.669061	-0.13993	0.25635	0.721478
		0.406951	0.223684	0.266767	0.573312
		0.650355	-0.160439	-0.0598224	0.91398
		0.565075	0.541608	0.150746	0.700521
		-0.192357	0.324292	0.0834642	1.29122
		-0.112313	0.147321	0.00106297	1.12356
		0.504316	-0.0190836	0.198957	0.947289
		0.286178	0.137178	0.133447	1.03719
		0.486613	0.266847	0.000543765	0.287933
		0.463324	0.186278	-0.00520594	1.22108
		0.508033	-0.114828	-0.082468	1.05108
		2.03235	-0.0132647	-0.173744	0.59837
		0.360607	0.00939441	0.1704	0.52575
		0.901567	0.0243436	-0.32565	0.37791
		-0.206766		0.0104888	0.539177
		0.385591		0.117976	0.803276
		0.938423		0.204197	0.294192
		0.856626		-0.00392393	0.468775
		0.40835		0.208361	-0.237853
		-0.165029		0.0404593	0.723973
		0.686046		0.0889041	0.371767
		0.577719		0.134225	0.80263
		1.09672		-0.0344039	0.645176
		0.330253		0.0723115	1.31061
		0.58896		0.182773	0.523268
		0.300088		-0.0306182	1.25045
		-0.0170813		0.101751	0.469149
		1.10122		0.340998	0.571011
		1.42333		-0.229169	0.660387
		0.911361		-0.0443021	0.780118
		1.23997		0.337739	0.681063
		-0.0616094		0.0357734	0.358239
		0.796288		0.320771	0.495394
		0.30976		-0.14854	1.24087
		0.360752		-0.109678	0.886307
		0.630106		-0.0292881	0.415729
		0.528043		-0.0644655	0.37914
		0.701726		0.179287	1.23667
		1.44719		0.145119	0.175478
		0.111301		-0.0743266	0.808776
		0.345093		0.16267	0.902715
		1.10015		0.0750138	0.634266
		0.634371		-0.0870581	0.276309
		0.430613		0.0864764	0.858683
		0.792874		0.00696834	0.720089
		0.0768107		0.152605	0.563163
		0.244773		0.0977456	0.220993
		0.192751		-0.0715258	0.753851
		1.47858		0.159143	1.31709
		0.729482		0.00227297	0.631052
		1.50108		0.0775487	1.08314
		0.500144		0.225028	0.79363
		0.129196		-0.122083	0.85508
		0.503188		0.196433	0.19163
		1.0619		0.327279	0.542463
		0.464086		0.117876	0.227615
		0.0110213			0.815084
		-0.0956058			0.440219
		0.636556			0.251781
		0.783581			0.931572
		0.454721			1.008
		0.247931			1.16322
		1.16306			0.495521
		0.395873			1.06116
		-0.124207			0.200743
		0.560361			0.539876
		0.887731			0.742861
		0.780088			0.799232
		0.464836			0.517525
		1.03445			0.623229
		0.0159549			0.630794
		0.616543			1.15415
		0.0622554			0.677961
		0.903783			0.61539
		1.01034			0.48784
		-0.0912535			0.625712
		0.727634			0.15169
		1.34146			0.493013
		0.179458			0.391201
		0.779628			0.698957
		0.529048			0.133108
		0.157286			1.26215
		0.463225			0.727078
		0.524871			0.292414
		0.329686			0.902167
		1.31971			0.812887
		0.560545			0.60308
		0.664397			1.26765
		0.652926			0.554362
		0.468251			0.785072
		0.47138			1.25934
		0.329682			0.594189
		1.43615			1.63043
		0.797688			0.234849
		0.728204			0.551898
		0.0946467			0.730526
		0.533293			0.651094
		0.387951			1.43784
		1.39073			1.0746
		0.258806			0.706398
		0.108641			0.848175
		0.970931			0.531278
		0.10118			0.498647
		0.903475			0.08062
		0.105577			0.89827
		0.328766			1.08854
		0.720507			0.820413
		0.798419			0.0180062
		0.9907			0.663152
		0.237519			0.349059
		0.533763			0.646514
		0.481964			0.758203
		0.186306			-0.0791576
		0.80069			0.666658
		-0.00569666			0.698601
		-0.128835			0.841441
		0.542356			0.244334
		1.07786			0.266908
		0.628773			0.919239
		0.664005			1.17152
		0.204683			0.543421
		1.2792			0.472496
		0.76248			1.15645
		0.815778			0.0620263
		0.657468			0.893141
		-0.248986			0.987179
		0.575854			0.791946
		-0.1834			-0.15847
		0.139513			0.4448
		0.669932			1.4063
		0.424274			1.07053
		0.276861			0.704227
		0.957442			0.73518
		0.593257			0.84699
		0.315198			0.666729
		1.01733			-0.175396
		0.795398			1.28715
		0.7397			0.61504
		0.265447			0.471856
		0.299724			0.411782
		-0.176632			0.985086
		0.139153			1.03895
		0.556321			0.895868
		0.325086			-0.0702587
		0.683315			0.381584
		0.933721			0.330777
		0.603103			0.586157
		0.695601			0.419436
		1.12838			0.313504
		0.523274			1.12117
		0.233917			-0.128726
		0.333417			0.723517
		0.826179			1.22604
		0.797493			-0.0390057
		-0.0525768			0.534064
					0.320587
					0.328887
					0.646706
					0.92877
					-0.0555575
					1.21354
					0.560022
					0.89772
					0.218185
					0.636811
					0.834523
					0.117603
					0.826135
					1.66777
					0.952143
					0.775982
					1.02273
					0.5528
					0.971798
					0.497743
					0.793439
					0.321948
					0.275762
					0.475416
					1.34894
					0.153941
					0.487442
					-0.0958862
					0.516018
					0.536936
					0.50919
					0.885042
					0.296812
					0.238669
					0.469784
					0.319345
					0.0476444
					0.827075
					0.24602
					0.743257
					0.656401
					1.12892
					0.828765
					1.32889
					0.929589
					0.484868
					-0.00860323
					1.39389
					0.73927
					1.02128
					0.634152
					0.871975
					1.21268
					0.465175
					0.925768
					1.02169
					0.174925
					0.558854
					0.874135
					1.17976
					0.32541
					-0.0037058
					0.468142
					-0.179007
					0.900204
					1.53777
					0.424331
					0.859432
					0.457181
					1.61253
					0.751748
					0.70611
					0.328732
					0.360312
					0.975558
					0.219453
					0.880229
					0.358972
					1.57264
					1.28721
					1.12579
					0.0393921
					0.256366
					0.329715
					1.03976
					0.748629
					0.55852
					0.545068
					0.317226
					0.882729
					0.996963
					0.973081
					0.647698
					1.02847
					0.896394
					0.399887
					-0.222669
					1.22595
					0.927954
					0.692553
					0.640736
					1.02392
					1.02733
					1.42549
					0.672106
					0.512697
					0.692979
					0.654831
					0.977929
					0.474086
					1.08731
					-0.286922
					1.25332
					1.12235
					-0.0359447
					1.13985
					-0.128316
					0.417728
					1.0748
					1.35845
					-0.10178
					0.696697
					0.712218
					0.533912
					0.853933
					-0.211097
					0.710324
					0.350178
					0.191154
					0.453442
					0.630047
					0.894319
					1.34753
					0.174649
					0.881098
					0.714364
					0.351205
					0.573691
					0.846224
					0.371879
					0.467811
					0.497875
					0.574622
					0.789453
					0.518354
					0.428602
					0.999533
					0.701555
					1.07388
					0.928403
					-0.0855208
					0.699799
					-0.194748
					-0.0839493
					0.440454
					1.40779
					0.478121
					0.444956
					0.465554
					0.0683063
					1.07029
					0.177904
					0.656665
					1.02426
					-0.0514861
					1.11953
					0.42701
					0.793191
					0.833475
					0.471642
					1.05848
					1.13349
					0.470065
					0.725985
					0.646224
					0.0786271
					0.574678
					0.790501
					0.83866
					-0.0934147
					0.478445
					0.63649
					0.690457
					-0.0708097
					0.6313
					0.230967
					0.852718
					1.00576
					0.911893
					0.99999
					0.656252
					0.28154
					0.735587
					0.329543
					1.2187
					0.810612
					0.729735
					0.998966
					0.344973
					0.503223
					0.79223
					1.334
					0.452649
					1.06041
					0.825387
					0.98983
					0.981896
					0.557597
					1.10191
					1.69413
					1.48808
					1.6422
					1.30428
					1.198
					0.921537
					0.437723
					1.54389
					0.763487
					1.22561
					0.937004
					1.67776
